# Supplementary material for: Status, Sources and Assessment of Potentially Toxic Element (PTE) Contamination in Roadside Orchard Soils of Gaziantep (Türkiye)
Source: Int J Environ Res Public Health. 2023 Jan 30;20(3):2467. doi: 10.3390/ijerph20032467 (PMC9916285; doi:10.3390/ijerph20032467)
Supplement: Supplementary file 1 [file ijerph-20-02467-s001.zip]

Archive with 1 entries (1 files):
- ijerph-2150984-supplementary.pdf
